# Supplementary material for: Image-based methods for phase estimation, gating and temporal super-resolution of cardiac ultrasound
Source: IEEE Trans Biomed Eng. Author manuscript; Available in PMC 2020 Jan 1. (PMC6340645; doi:10.1109/TBME.2018.2823279)
Supplement: tbme-chittajallu-2823279-mm [file NIHMS1517269-supplement-tbme-chittajallu-2823279-mm.zip]

Archive with 6 entries (6 files):
- OnePeriodVideo_Mag_1_kernel_regression_phase_sim_final.avi
- OnePeriodVideo_Mag_2_kernel_regression_phase_sim_final.avi
- OnePeriodVideo_Mag_4_kernel_regression_phase_sim_final.avi
- OnePeriodVideo_Mag_8_kernel_regression_phase_sim_final.avi
- PhaseEstimationResult_final.avi
- README.txt
