# Supplementary material for: Image-based methods for phase estimation, gating and temporal super-resolution of cardiac ultrasound
Source: IEEE Trans Biomed Eng. Author manuscript; Available in PMC 2020 Jan 1. (PMC6340645; doi:10.1109/TBME.2018.2823279)
Supplement: tbme-chittajallu-2823279-mm [file NIHMS1517269-supplement-tbme-chittajallu-2823279-mm.zip › README.txt]

DESCRIPTION: demo files for the models evaluated in the paper

SIZE: 35.8MB

PLAYER INFORMATION: .avi

PACKING LIST: 
Multimedia: PhaseEstimationResult_final.avi ( 33277K )
Multimedia: OnePeriodVideo_Mag_1_kernel_regression_phase_sim_final.avi ( 489K )
Multimedia: OnePeriodVideo_Mag_2_kernel_regression_phase_sim_final.avi ( 686K )
Multimedia: OnePeriodVideo_Mag_4_kernel_regression_phase_sim_final.avi ( 935K )
Multimedia: OnePeriodVideo_Mag_8_kernel_regression_phase_sim_final.avi ( 1320K )

Contact:

Deepak Chittajallu
Medical Computing
Kitware Inc.
Carrboro, NC, USA

Email: deepak.chittajallu@kitware.com
